# Supplementary material for: Metabolic Engineering Kluyveromyces marxianus for Isoprene Production from Eucalyptus globulus Wood Cellulosic Fraction
Source: J Fungi (Basel). 2026 May 6;12(5):343. doi: 10.3390/jof12050343 (PMC13208150; doi:10.3390/jof12050343)
Supplement: Supplementary file 1 [file jof-12-00343-s001.zip]

Archive with 1 entries (1 files):
- jof-4267415-supplementary.pdf
